# Supplementary material for: Feedback for Promoting Motor Skill Learning in Physical Education: A Trial Sequential Meta-Analysis
Source: Int J Environ Res Public Health. 2022 Nov 21;19(22):15361. doi: 10.3390/ijerph192215361 (PMC9690366; doi:10.3390/ijerph192215361)
Supplement: Supplementary file 1 [file ijerph-19-15361-s001.zip]

Archive with 1 entries (1 files):
- ijerph-2004467-supplementary.pdf
